# Supplementary material for: The Association between Dietary Protein Intake and Sources and the Rate of Longitudinal Changes in Brain Structure
Source: Nutrients. 2024 Apr 25;16(9):1284. doi: 10.3390/nu16091284 (PMC11085529; doi:10.3390/nu16091284)
Supplement: Supplementary file 1 [file nutrients-16-01284-s001.zip]

Archive with 1 entries (1 files):
- nutrients-2950722-supplementary.pdf
